# Supplementary material for: Relaxing the import proportionality assumption in multi-regional input–output modelling
Source: J Econ Struct. 2021 Oct 9;10(1):20. doi: 10.1186/s40008-021-00250-8 (PMC8549924; doi:10.1186/s40008-021-00250-8)
Supplement: Supplementary file 3 — Additional file 3. Results national level. The data behind Figs. 3A and 4. The data of all individual model runs (needed to produce Fig. 3B can be get upon request from the author. [file 40008_2021_250_MOESM3_ESM.xlsx]

## Sheet: Carbon
fp_type

## Sheet: Land
fp_type

## Sheet: Material
fp_type

## Sheet: Water
fp_type

## Sheet: variable_description
variables
